# Supplementary material for: The Interaction Network Ontology-supported modeling and mining of complex interactions represented with multiple keywords in biomedical literature
Source: BioData Min. 2016 Dec 19;9:41. doi: 10.1186/s13040-016-0118-0 (PMC5168857; doi:10.1186/s13040-016-0118-0)
Supplement: Additional file 1: — Interaction keywords and INO type annotations for the LLL data set. This additional file includes annotations﻿ of the LLL dataset with INO multiple keyword interaction types. (XLSX 29 kb) [file 13040_2016_118_MOESM1_ESM.xlsx]

## Sheet: LLL-interactions.txt
Gene1	Gene2	Keywords	Direct dependency relations	INO Type	INO ID	Num. Keywords	Sentence
KinC	Spo0A~P	responsible, production	nmod(responsible, production)	regulation of translation	INO_0000034	2	In vivo studies of the activity of four of the kinases, KinA, KinC, KinD (ykvD) and KinE (ykrQ), using abrB transcription as an indicator of Spo0A~P level, revealed that KinC and KinD were responsible for Spo0A~P production during the exponential phase of growth in the absence of KinA and KinB.
KinD	Spo0A~P	responsible, production	nmod(responsible, production)	regulation of translation	INO_0000034	2	In vivo studies of the activity of four of the kinases, KinA, KinC, KinD (ykvD) and KinE (ykrQ), using abrB transcription as an indicator of Spo0A~P level, revealed that KinC and KinD were responsible for Spo0A~P production during the exponential phase of growth in the absence of KinA and KinB.
sigma(A)	spoIIG	transcription, depends	nsubj(depends, transcription)	regulation of transcription	INO_0000032	2	In this mutant, expression of the spoIIG gene, whose transcription depends on both sigma(A) and the phosphorylated Spo0A protein, Spo0A~P, a major transcription factor during early stages of sporulation, was greatly reduced at 43 degrees C.
Spo0A	spoIIG	transcription, depends	nsubj(depends, transcription)	regulation of transcription	INO_0000032	2	In this mutant, expression of the spoIIG gene, whose transcription depends on both sigma(A) and the phosphorylated Spo0A protein, Spo0A~P, a major transcription factor during early stages of sporulation, was greatly reduced at 43 degrees C.
SigE	ydhD	transcription, dependent	nsubj(dependent, transcription)	regulation of transcription	INO_0000032	2	Transcription of ydhD was dependent on SigE, and the mRNA was detectable from 2 h after the cessation of logarithmic growth (T2 of sporulation).
SigK	ykuD	transcribed	ONE WORD	regulation of transcription	INO_0000032	1	ykuD was transcribed by SigK RNA polymerase from T4 of sporulation.
SigK	ykvP	essential, expression	nmod(essential, expression)	gene expression regulation	INO_0000044	2	Both SigK and GerE were essential for ykvP expression, and this gene was transcribed from T5 of sporulation.
GerE	ykvP	essential, expression	nmod(essential, expression)	gene expression regulation	INO_0000044	2	Both SigK and GerE were essential for ykvP expression, and this gene was transcribed from T5 of sporulation.
sigma(F)	ywhE	expression, controlled	-1	gene expression regulation	INO_0000044	2	Analysis of the expression of a translational ywhE-lacZ fusion showed that ywhE expression is sporulation-specific, and is controlled predominantly by the forespore-specific sigma factor sigma(F), and to a lesser extent by sigma(G).
sigma(G)	ywhE	expression, controlled	-1	gene expression regulation	INO_0000044	2	Analysis of the expression of a translational ywhE-lacZ fusion showed that ywhE expression is sporulation-specific, and is controlled predominantly by the forespore-specific sigma factor sigma(F), and to a lesser extent by sigma(G).
SpoIIE	sigma(F)	essential, activation	nmod:for(essential, activation)	regulation of gene activation	INO_0000037	2	Secondly, SpoIIE is essential for the activation of the first compartment-specific transcription factor sigma(F) in the prespore.
FtsZ	SpoIIE	localization, dependent	nsubj(dependent, Localization)	regulation of protein location	INO_0000031	2	Localization of SpoIIE was shown to be dependent on the essential cell division protein FtsZ.
sigma(H)	spo0A	dependent, expression	amod(expression, dependent)	gene expression regulation	INO_0000044	2	In the shaA mutant, sigma(H)-dependent expression of spo0A and spoVG at an early stage of sporulation was sensitive to external NaCl.
sigma(H)	spoVG	dependent, expression	amod(expression, dependent)	gene expression regulation	INO_0000044	2	In the shaA mutant, sigma(H)-dependent expression of spo0A and spoVG at an early stage of sporulation was sensitive to external NaCl.
sigma(F)	rsfA	expression, control	nsubj(control, expression)	gene expression regulation	INO_0000044	2	The expression of rsfA is under the control of both sigma(F) and sigma(G).
sigma(G)	rsfA	expression, control	nsubj(control, expression)	gene expression regulation	INO_0000044	2	The expression of rsfA is under the control of both sigma(F) and sigma(G).
sigma(K)	cwlH	dependent	ONE WORD	gene expression regulation	INO_0000044	1	Expression of the sigma(K)-dependent cwlH gene depended on gerE.
gerE	cwlH	expression, depended	-1	gene expression regulation	INO_0000044	2	Expression of the sigma(K)-dependent cwlH gene depended on gerE.
EsigmaF	KatX	level, depends	nsubj(depends, level)	gene expression regulation	INO_0000044	2	Our results indicate that the level of KatX level in outgrowing spores depends mainly on EsigmaF, because sigB mutants show normal KatX activity in dormant and outgrowing spores.
sigmaB	katX	dependent, expression	amod(expression, sigmaB-dependent)	gene expression regulation	INO_0000044	2	Therefore, the physiological role of sigmaB-dependent katX expression remains obscure.
sigmaB	katX	dependent, promoters	amod(promoters, sigmaF-dependent)	promoter-based regulation of transcription	INO_0000079	2	The -10 and -35 sequences of the sigmaB- and sigmaF-dependent promoters of katX overlap, and the transcriptional start points used by EsigmaB and EsigmaF differ by only one nucleotide.
sigmaF	katX	dependent, promoters	amod(promoters, sigmaF-dependent)	promoter-based regulation of transcription	INO_0000079	2	The -10 and -35 sequences of the sigmaB- and sigmaF-dependent promoters of katX overlap, and the transcriptional start points used by EsigmaB and EsigmaF differ by only one nucleotide.
sigmaB	katX	dependent	ONE WORD	gene expression regulation	INO_0000044	1	We demonstrated that katX is also a sigmaB-dependent general stress gene, since it is strongly induced by heat, salt and ethanol stress, as well as by energy depletion.
SpoIIE	sigmaF	control, activation	nmod:of(control, activation)	regulation of gene activation	INO_0000037	2	Taken together, the results support the idea that sequestration of SpoIIE protein into the prespore plays an important role in the control of sigmaF activation and in coupling this activation to septation.
SpoIIAB	sigmaF	controlled	ONE WORD	controling	INO_0000057	1	sigmaF is controlled by a regulatory cascade involving an anti-sigma factor, SpoIIAB, an anti-anti-sigma factor, SpoIIAA, and a membrane-bound phosphatase, SpoIIE, which converts the inactive, phosphorylated form of SpoIIAA back to the active form.
SpoIIAA	sigmaF	controlled	ONE WORD	controling	INO_0000057	1	sigmaF is controlled by a regulatory cascade involving an anti-sigma factor, SpoIIAB, an anti-anti-sigma factor, SpoIIAA, and a membrane-bound phosphatase, SpoIIE, which converts the inactive, phosphorylated form of SpoIIAA back to the active form.
SpoIIE	sigmaF	controlled	ONE WORD	controling	INO_0000057	1	sigmaF is controlled by a regulatory cascade involving an anti-sigma factor, SpoIIAB, an anti-anti-sigma factor, SpoIIAA, and a membrane-bound phosphatase, SpoIIE, which converts the inactive, phosphorylated form of SpoIIAA back to the active form.
SpoIIE	SpoIIAA	converts, active	-1	regulation of gene activation	INO_0000037	2	sigmaF is controlled by a regulatory cascade involving an anti-sigma factor, SpoIIAB, an anti-anti-sigma factor, SpoIIAA, and a membrane-bound phosphatase, SpoIIE, which converts the inactive, phosphorylated form of SpoIIAA back to the active form.
SigL	rocG	transcribed	ONE WORD	gene transcription	INO_0000173	1	The rocG gene of Bacillus subtilis, encoding a catabolic glutamate dehydrogenase, is transcribed by SigL-containing RNA polymerase and requires for its expression RocR, a member of the NtrC/NifA family of proteins that bind to enhancer-like elements, called upstream activating sequences (UAS).
RocR	rocG	requires, expression	-1	gene expression regulation	INO_0000044	2	The rocG gene of Bacillus subtilis, encoding a catabolic glutamate dehydrogenase, is transcribed by SigL-containing RNA polymerase and requires for its expression RocR, a member of the NtrC/NifA family of proteins that bind to enhancer-like elements, called upstream activating sequences (UAS).
sigma(54)	rocG	dependent	ONE WORD	gene expression regulation	INO_0000044	1	Unlike the case for other sigma(54)-dependent genes, rocG has no UAS; instead, its expression depends on a sequence located 1.5 kilobases downstream of the rocG promoter, beyond the end of the rocG coding region.
sigmaH	phrC	controlling, transcription	amod(transcription, controlling)	regulation of transcription	INO_0000032	2	In addition to controlling transcription of phrC, sigmaH appears to control expression of at least one other gene required for production of CSF.
E sigma E	yfhS	transcribed	ONE WORD	regulation of transcription	INO_0000032	1	Northern blot and primer extension analyses indicated that yfhS is transcribed by E sigma E during sporulation.
YfhP	yfhQ	negative regulator, transcription	nmod:for(regulator, transcription); amod(regulator, negative)	negative regulation of transcription	INO_0000074	2	These results suggest that YfhP may act as a negative regulator for the transcription of yfhQ, yfhR, sspE and yfhP.
YfhP	yfhR	negative regulator, transcription	nmod:for(regulator, transcription); amod(regulator, negative)	negative regulation of transcription	INO_0000074	2	These results suggest that YfhP may act as a negative regulator for the transcription of yfhQ, yfhR, sspE and yfhP.
YfhP	sspE	negative regulator, transcription	nmod:for(regulator, transcription); amod(regulator, negative)	negative regulation of transcription	INO_0000074	2	These results suggest that YfhP may act as a negative regulator for the transcription of yfhQ, yfhR, sspE and yfhP.
YfhP	yfhP	negative regulator, transcription	nmod:for(regulator, transcription); amod(regulator, negative)	negative regulation of transcription	INO_0000074	2	These results suggest that YfhP may act as a negative regulator for the transcription of yfhQ, yfhR, sspE and yfhP.
sigmaK	Spo0A	production, affect	nsubj(affect, production)	gene expression regulation	INO_0000044	2	Production of sigmaK about 1 h earlier than normal does affect Spo0A, which when phosphorylated is an activator of sigE transcription.
Spo0A	sigE	phosphorylated, activator, transcription	MORE THAN TWO KEYWORDS	activation of gene transcription by phosphorylated protein	INO_0000081	3	Production of sigmaK about 1 h earlier than normal does affect Spo0A, which when phosphorylated is an activator of sigE transcription.
sigmaA	ald	promoter, recognized	nsubjpass(recognized, promoter)	promoter-based regulation of transcription	INO_0000079	2	The ald promoter, like the sigE promoter, is believed to be recognized by sigmaA RNA polymerase, suggesting that sigmaK may inhibit sigmaA activity late in sporulation.
sigmaA	sigE	promoter, recognized	nsubjpass(recognized, promoter)	promoter-based regulation of transcription	INO_0000079	2	The ald promoter, like the sigE promoter, is believed to be recognized by sigmaA RNA polymerase, suggesting that sigmaK may inhibit sigmaA activity late in sporulation.
sigmaK	sigmaA	inhibit, activity	dobj(inhibit, activity)	inhibition of protein activity	INO_0000070	2	The ald promoter, like the sigE promoter, is believed to be recognized by sigmaA RNA polymerase, suggesting that sigmaK may inhibit sigmaA activity late in sporulation.
sigmaK	sigE	expression, negatively regulated	nsubjpass(regulated, expression); advmod(regulated, negatively)	negative regulation of gene expression	INO_0000039	2	In the mother cell compartment of sporulating cells, expression of the sigE gene, encoding the earlier-acting sigma factor, sigmaE, is negatively regulated by the later-acting sigma factor, sigmaK.
FtsZ	SpoIIE	depends	ONE WORD	regulation	INO_0000157	1	The first stage, which involves the phosphatase function of SpoIIE, depends on the cell division protein FtsZ and could correspond to the FtsZ-dependent assembly of SpoIIE into E-rings.
FtsZ	SpoIIE	dependent, assembly	amod(assembly, FtsZ-dependent)	regulation of assembly	INO_0000100	2	The first stage, which involves the phosphatase function of SpoIIE, depends on the cell division protein FtsZ and could correspond to the FtsZ-dependent assembly of SpoIIE into E-rings.
SpoIIE	SpoIIAA	blocks	ONE WORD	inhibition	INO_0000124	1	Evidence based on the use of modified and mutant forms of the phosphatase protein indicates that SpoIIE blocks the capacity of unphosphorylated SpoIIAA to activate sigmaF until formation of the polar septum is completed.
SpoIIAA	sigmaF	activate	ONE WORD	activation	INO_0000024	1	Evidence based on the use of modified and mutant forms of the phosphatase protein indicates that SpoIIE blocks the capacity of unphosphorylated SpoIIAA to activate sigmaF until formation of the polar septum is completed.
SpoIIE	sigmaF	activation, requires	nsubj(requires, activation)	regulation of gene activation	INO_0000037	2	Cell-specific activation of transcription factor sigmaF during sporulation in Bacillus subtilis requires the formation of the polar septum and the activity of a serine phosphatase (SpoIIE) located in the septum.
SpoIIE	SpoIIAA-P	dephosphorylating	ONE WORD	dephosphorylation reaction	MI:0203	1	The SpoIIE phosphatase indirectly activates sigmaF by dephosphorylating a protein (SpoIIAA-P) in the pathway that controls the activity of the transcription factor.
SpoIIE	sigmaF	activates	ONE WORD	activation	INO_0000024	1	The SpoIIE phosphatase indirectly activates sigmaF by dephosphorylating a protein (SpoIIAA-P) in the pathway that controls the activity of the transcription factor.
SpoIIAA-P	sigmaF	controls, activity	dobj(controls, activity)	regulation of protein activity	INO_0000055	2	The SpoIIE phosphatase indirectly activates sigmaF by dephosphorylating a protein (SpoIIAA-P) in the pathway that controls the activity of the transcription factor.
SpoIIE	SpoIIAA-P	dephosphorylation	ONE WORD	dephosphorylation reaction	MI:0203	1	Dephosphorylation of SpoIIAA-P by SpoIIE is strictly dependent on the presence of the bivalent metal ions Mn2+ or Mg2+.
sigmaB	bmrUR	control	ONE WORD	controling	INO_0000057	1	(i) The finding that the bmrUR operon is under sigmaB control indicates that the elimination of multidrug compounds might be a new function in multiple stress resistance.
sigmaB	ydaP	dependent	ONE WORD	gene expression regulation	INO_0000044	1	The ydaP gene might belong to the increasing number of sigmaB-dependent genes whose orthologues are under the control of sigmas in Escherichia coli, indicating that both regulons may fulfil similar functions.
sigmaB	ydaE	dependent	ONE WORD	gene expression regulation	INO_0000044	1	Three new sigmaB-dependent genes (ydaE, ydaG and yfkM) encoding proteins with still unknown functions were also described.
sigmaB	ydaG	dependent	ONE WORD	gene expression regulation	INO_0000044	1	Three new sigmaB-dependent genes (ydaE, ydaG and yfkM) encoding proteins with still unknown functions were also described.
sigmaB	yfkM	dependent	ONE WORD	gene expression regulation	INO_0000044	1	Three new sigmaB-dependent genes (ydaE, ydaG and yfkM) encoding proteins with still unknown functions were also described.
SpoIIE	sigma F	activated, action	nmod:through(activated, action)	gene activation	INO_0000075	2	Cell specificity is first established in the forespore under the control of the sigma F factor, which is itself activated through the action of the SpoIIE serine phosphatase, an enzyme targeted to the septum between the two cells.
sigmaK	cot	transcribed	ONE WORD	gene transcription	INO_0000173	1	Most cot genes, and the gerE gene, are transcribed by sigmaK RNA polymerase.
sigmaK	gerE	transcribed	ONE WORD	gene transcription	INO_0000173	1	Most cot genes, and the gerE gene, are transcribed by sigmaK RNA polymerase.
GerE	sigK	inhibits, transcription	dobj(inhibits, transcription)	inhibition of gene transcription	INO_0000046	2	Previously, it was shown that the GerE protein inhibits transcription in vitro of the sigK gene encoding sigmaK.
sigmaK	gerE	dependent, transcription	amod(transcription-6, sigmaK-dependent-5)	regulation of transcription	INO_0000032	2	These results demonstrate that sigmaK-dependent transcription of gerE initiates a negative feedback loop in which GerE acts as a repressor to limit production of sigmaK.
GerE	sigmaK	repressor, limit production	acl(repressor, limit); dobj(limit, production)	inhibition of gene transcription	INO_0000046	2	These results demonstrate that sigmaK-dependent transcription of gerE initiates a negative feedback loop in which GerE acts as a repressor to limit production of sigmaK.
GerE	sigmaK	activated, transcription	dobj(activated, transcription)	regulation of transcription	INO_0000032	2	A low level of GerE activated transcription of cotD by sigmaK RNA polymerase in vitro, but a higher level of GerE repressed cotD transcription.
GerE	cotD	low level, activated, transcription	MORE THAN TWO KEYWORDS	activation of gene transcription by low level protein	INO_0000052	3	A low level of GerE activated transcription of cotD by sigmaK RNA polymerase in vitro, but a higher level of GerE repressed cotD transcription.
sigmaK	cotD	transcription	ONE WORD	regulation of transcription	INO_0000032	1	A low level of GerE activated transcription of cotD by sigmaK RNA polymerase in vitro, but a higher level of GerE repressed cotD transcription.
GerE	cotD	repressed, transcription	-1	negative regulation of gene transcription	INO_0000042	2	A low level of GerE activated transcription of cotD by sigmaK RNA polymerase in vitro, but a higher level of GerE repressed cotD transcription.
GerE	sigK	binds, transcriptional, act, repressor	MORE THAN TWO KEYWORDS	negative regulation of gene transcription	INO_0000042	4	Here, we show that GerE binds near the sigK transcriptional start site, to act as a repressor.
GerE	cotD	binds, promoter	-1	regulation of transcription by binding to promoter	INO_0000071	2	We show that GerE binds to two sites that span the -35 region of the cotD promoter.
GerE	cotD	activate, transcription, repress, transcription	dobj(activate, transcription); advmod(transcription, repress)	regulation of transcription	INO_0000032	2 (2 events with two keywords each)	These results suggest that a rising level of GerE in sporulating cells may first activate cotD transcription from the upstream site then repress transcription as the downstream site becomes occupied.
GerE	sspG	transcription, requires	nsubj(requires,transcription);	regulation of transcription	INO_0000032	2	sspG transcription also requires the DNA binding protein GerE.
sigmaG	sspJ	transcribed	ONE WORD	gene transcription	INO_0000173	1	In contrast, sspJ is transcribed in the forespore compartment by RNA polymerase with the forespore-specific sigmaG and appears to give a monocistronic transcript.
ComK	FlgM	stimulating, transcription	dobj(stimulating,transcription)	positive regulation of gene transcription	INO_0000049	2	ComK negatively controls the transcription of hag by stimulating the transcription of comF-flgM, thereby increasing the production of the FlgM antisigma factor that inhibits sigmaD activity.
ComK	hag	negatively controls, transcription	dobj(controls, transcription); advmod(controls, negatively)	negative regulation of gene transcription	INO_0000042	2	ComK negatively controls the transcription of hag by stimulating the transcription of comF-flgM, thereby increasing the production of the FlgM antisigma factor that inhibits sigmaD activity.
ComK	comF	stimulating, transcription	dobj(stimulating,transcription)	positive regulation of gene transcription	INO_0000049	2	ComK negatively controls the transcription of hag by stimulating the transcription of comF-flgM, thereby increasing the production of the FlgM antisigma factor that inhibits sigmaD activity.
ComK	flgM	increasing, production	dobj(increasing,production)	positive regulation of protein translation	INO_0000053	2	ComK negatively controls the transcription of hag by stimulating the transcription of comF-flgM, thereby increasing the production of the FlgM antisigma factor that inhibits sigmaD activity.
FlgM	sigmaD	inhibit, activity	dobj(inhibits,activity)	inhibition of protein activity	INO_0000070	2	ComK negatively controls the transcription of hag by stimulating the transcription of comF-flgM, thereby increasing the production of the FlgM antisigma factor that inhibits sigmaD activity.
sigmaB	ykzA	increase, expression, dependent	MORE THAN TWO KEYWORDS	positive regulation of gene expression	INO_0000038	3	This stress-induced increase in ykzA expression is absolutely dependent on the alternative sigma factor sigmaB, which controls a large stationary-phase and stress regulon.
sigma X	CsbB	contributes, expression	nmod(contributes,expression)	gene expression regulation	INO_0000044	2	sigma X also contributes to the expression of CsbB, a putative membrane-bound glucosyl transferase that is partially controlled by the sigma B stress response sigma factor.
sigma B	CsbB	controlled	ONE WORD	controling	INO_0000057	1	sigma X also contributes to the expression of CsbB, a putative membrane-bound glucosyl transferase that is partially controlled by the sigma B stress response sigma factor.
sigma B	nadE	induced, dependent	-1	positive regulation of gene expression	INO_0000038	2	Transcriptional studies showed that nadE is strongly induced in response to heat, ethanol and salt stress or after starvation for glucose in a sigma B-dependent manner.
sigma(B)	YtxH	induced, dependent	-1	positive regulation of gene expression	INO_0000038	2	Furthermore, YtxH and YvyD seemed to be induced after phosphate starvation in the wild type in a sigma(B)-dependent manner and in the sigB mutant probably via sigma(H).
sigma(B)	YvyD	induced, dependent	-1	positive regulation of gene expression	INO_0000038	2	Furthermore, YtxH and YvyD seemed to be induced after phosphate starvation in the wild type in a sigma(B)-dependent manner and in the sigB mutant probably via sigma(H).
sigma(H)	YtxH	induced, via	-1	induction	INO_0000122	2	Furthermore, YtxH and YvyD seemed to be induced after phosphate starvation in the wild type in a sigma(B)-dependent manner and in the sigB mutant probably via sigma(H).
sigma(H)	YvyD	induced, via	-1	induction	INO_0000122	2	Furthermore, YtxH and YvyD seemed to be induced after phosphate starvation in the wild type in a sigma(B)-dependent manner and in the sigB mutant probably via sigma(H).
SigL	bkd	expression, induced, depended, presence	MORE THAN TWO KEYWORDS	positive regulation of gene expression	INO_0000038	4	The expression of the bkd operon was induced by the presence of isoleucine or valine in the growth medium and depended upon the presence of the sigma factor SigL, a member of the sigma 54 family.
ComK	sigmaD	preventing, transcription	dobj(preventing,transcription)	inhibition of gene transcription	INO_0000046	2	From these results we conclude that ComK negatively regulates degR expression by preventing sigmaD-driven transcription of degR, possibly through interaction with the control region.
ComK	degR	negatively regulates, expression	dobj(regulates,expression)	negative regulation of gene expression	INO_0000039	2	From these results we conclude that ComK negatively regulates degR expression by preventing sigmaD-driven transcription of degR, possibly through interaction with the control region.
ComK	degR	preventing, transcription	dobj(preventing,transcription)	inhibition of gene transcription	INO_0000046	2	From these results we conclude that ComK negatively regulates degR expression by preventing sigmaD-driven transcription of degR, possibly through interaction with the control region.
sigmaD	degR	driven, transcription	amod(transcription, sigmaD-driven)	positive regulation of gene transcription	INO_0000049	2	From these results we conclude that ComK negatively regulates degR expression by preventing sigmaD-driven transcription of degR, possibly through interaction with the control region.
sigmaD	degR	transcription, driven	nsubjpass(driven,transcription)	positive regulation of gene transcription	INO_0000049	2	We have shown previously that the transcription of degR is driven by an alternative sigma factor, sigmaD.
SpoIIID	cotC	binds	ONE WORD	direct interaction	MI_0407	1	DNase I footprinting showed that SpoIIID binds strongly to two sites in the cotC promoter region, binds weakly to one site in the cotX promoter, and does not bind specifically to cotB.
SpoIIID	cotX	binds	ONE WORD	direct interaction	MI_0407	1	DNase I footprinting showed that SpoIIID binds strongly to two sites in the cotC promoter region, binds weakly to one site in the cotX promoter, and does not bind specifically to cotB.
SpoIIID	cotB	bind	ONE WORD	direct interaction	MI_0407	1	DNase I footprinting showed that SpoIIID binds strongly to two sites in the cotC promoter region, binds weakly to one site in the cotX promoter, and does not bind specifically to cotB.
sigma(K)	cotB	transcription	ONE WORD	gene transcription	INO_0000173	1	Transcription of the cotB, cotC, and cotX genes by final sigma(K) RNA polymerase is activated by a small, DNA-binding protein called GerE.
sigma(K)	cotC	transcription	ONE WORD	gene transcription	INO_0000173	1	Transcription of the cotB, cotC, and cotX genes by final sigma(K) RNA polymerase is activated by a small, DNA-binding protein called GerE.
sigma(K)	cotX	transcription	ONE WORD	gene transcription	INO_0000173	1	Transcription of the cotB, cotC, and cotX genes by final sigma(K) RNA polymerase is activated by a small, DNA-binding protein called GerE.
GerE	cotB	transcription, activated	nsubjpass(activated,transcription)	activation of gene transcription	INO_0000051	2	Transcription of the cotB, cotC, and cotX genes by final sigma(K) RNA polymerase is activated by a small, DNA-binding protein called GerE.
GerE	cotC	transcription ,activated	nsubjpass(activated,transcription)	activation of gene transcription	INO_0000051	2	Transcription of the cotB, cotC, and cotX genes by final sigma(K) RNA polymerase is activated by a small, DNA-binding protein called GerE.
GerE	cotX	transcription, activated	nsubjpass(activated,transcription)	activation of gene transcription	INO_0000051	2	Transcription of the cotB, cotC, and cotX genes by final sigma(K) RNA polymerase is activated by a small, DNA-binding protein called GerE.
GerE	cot	gene expression, action	-1	gene expression regulation	INO_0000044	2	In vitro transcription experiments suggest that the differential pattern of cot gene expression results from the combined action of GerE and another transcription factor, SpoIIID.
SpoIIID	cot	gene expression, action	-1	gene expression regulation	INO_0000044	2	In vitro transcription experiments suggest that the differential pattern of cot gene expression results from the combined action of GerE and another transcription factor, SpoIIID.
GerE	sigma(K)	low concentration, activated, transcription	MORE THAN TWO KEYWORDS	regulation of transcription	INO_0000032	3	A low concentration of GerE activated cotB transcription by final sigma(K) RNA polymerase, whereas a higher concentration was needed to activate transcription of cotX or cotC.
GerE	cotB	low concentration, activated, transcription	MORE THAN TWO KEYWORDS	activation of gene transcription by low level protein	INO_0000052	3	A low concentration of GerE activated cotB transcription by final sigma(K) RNA polymerase, whereas a higher concentration was needed to activate transcription of cotX or cotC.
GerE	cotX	activate, transcription	amod(transcription, activate)	activation of gene transcription	INO_0000051	2	A low concentration of GerE activated cotB transcription by final sigma(K) RNA polymerase, whereas a higher concentration was needed to activate transcription of cotX or cotC.
GerE	cotC	activate, transcription	amod(transcription, activate)	activation of gene transcription	INO_0000051	2	A low concentration of GerE activated cotB transcription by final sigma(K) RNA polymerase, whereas a higher concentration was needed to activate transcription of cotX or cotC.
sigma(K)	cotB	activated, transcription	dobj(activated,transcription)	activation of gene transcription	INO_0000051	2	A low concentration of GerE activated cotB transcription by final sigma(K) RNA polymerase, whereas a higher concentration was needed to activate transcription of cotX or cotC.
SpoIIID	cotC	repressed, transcription	dobj(repressed,transcription)	inhibition of gene transcription	INO_0000046	2	SpoIIID at low concentration repressed cotC transcription, whereas a higher concentration only partially repressed cotX transcription and had little effect on cotB transcription.
SpoIIID	cotX	repressed, transcription	dobj(repressed,transcription)	inhibition of gene transcription	INO_0000046	2	SpoIIID at low concentration repressed cotC transcription, whereas a higher concentration only partially repressed cotX transcription and had little effect on cotB transcription.
SpoIIID	cotB	repressed, transcription	dobj(repressed,transcription)	inhibition of gene transcription	INO_0000046	2	SpoIIID at low concentration repressed cotC transcription, whereas a higher concentration only partially repressed cotX transcription and had little effect on cotB transcription.
sigmaA	kdgR	dependent, promoter	amod(promoter, sigmaA-dependent)	promoter-based regulation of transcription	INO_0000079	2	Primer extension experiments and Northern blot analysis show that an active sigmaA-dependent promoter precedes kdgR and transcription is terminated at the putative p-independent terminator downstream of kdgT.
sigmaW	sigW	dependent, promoter, precedes	MORE THAN TWO KEYWORDS	promoter-based regulation of transcription	INO_0000079	3	A sigmaW-dependent promoter (PW) precedes sigW, demonstrating that this transcription factor is positively autoregulated.
sigma(A)	sigX	recognize, promoter	-1	promoter-based regulation of transcription	INO_0000079	2	We overproduced and purified sigma(X) from Escherichia coli and demonstrate that in vitro, both sigma(A) and sigma(X) holoenzymes recognize promoter elements within the sigX-ypuN control region.
sigma(A)	ypuN	recognize, promoter	-1	promoter-based regulation of transcription	INO_0000079	2	We overproduced and purified sigma(X) from Escherichia coli and demonstrate that in vitro, both sigma(A) and sigma(X) holoenzymes recognize promoter elements within the sigX-ypuN control region.
sigma(X)	sigX	recognize, promoter	-1	promoter-based regulation of transcription	INO_0000079	2	We overproduced and purified sigma(X) from Escherichia coli and demonstrate that in vitro, both sigma(A) and sigma(X) holoenzymes recognize promoter elements within the sigX-ypuN control region.
sigma(X)	ypuN	recognize, promoter	-1	promoter-based regulation of transcription	INO_0000079	2	We overproduced and purified sigma(X) from Escherichia coli and demonstrate that in vitro, both sigma(A) and sigma(X) holoenzymes recognize promoter elements within the sigX-ypuN control region.
PhoP~P	tagA	repress, transcription	dobj(repress,transcription)	inhibition of gene transcription	INO_0000046	2	The results indicate that PhoP~P is sufficient to repress the transcription of the tagA and tagD promoters and also to activate the transcription of the tuaA promoter.
PhoP~P	tagD	repress, transcription	dobj(repress,transcription)	inhibition of gene transcription	INO_0000046	2	The results indicate that PhoP~P is sufficient to repress the transcription of the tagA and tagD promoters and also to activate the transcription of the tuaA promoter.
PhoP~P	tuaA	activate, transcription	dobj(activate,transcription)	activation of gene transcription	INO_0000051	2	The results indicate that PhoP~P is sufficient to repress the transcription of the tagA and tagD promoters and also to activate the transcription of the tuaA promoter.
AraR	araE	expression, promoter, negatively regulated	MORE THAN TWO KEYWORDS	negative regulation of transcription by binding to promoter	INO_0000074	3	Transcriptional studies demonstrated that the expression from the araE promoter is induced by L-arabinose, repressed by glucose, and negatively regulated by AraR.
GerE	sigmaK	stimulates, transcription, promoters	MORE THAN TWO KEYWORDS	positive regulation of transcription by binding to promoter	INO_0000072	3	During endospore formation in Bacillus subtilis, the DNA binding protein GerE stimulates transcription from several promoters that are used by RNA polymerase containing sigmaK
GerE	cotX	binds, promoter	-1	regulation of transcription by binding to promoter	INO_0000071	2	GerE binds to a site on one of these promoters, cotX, that overlaps its -35 region.
Spo0A	sigma(A)	stimulate, transcription, dependent	MORE THAN TWO KEYWORDS	positive regulation of gene transcription	INO_0000049	3	However, the mutant was unable to stimulate transcription by final sigma(A)-RNA polymerase from the Spo0A-dependent spoIIG operon promoter.
Spo0A	spoIIG	dependent, promoter	amod(promoter,Spo0A-dependent)	promoter-based regulation of transcription	INO_0000079	2	However, the mutant was unable to stimulate transcription by final sigma(A)-RNA polymerase from the Spo0A-dependent spoIIG operon promoter.
sigma(A)	spoIIG	stimulate transcription;	dobj(stimulate,transcription)	positive regulation of gene transcription	INO_0000049	2	However, the mutant was unable to stimulate transcription by final sigma(A)-RNA polymerase from the Spo0A-dependent spoIIG operon promoter.
sigmaB	clpC	regulated, relying on	xcomp(regulated, relying)	regulation	INO_0000157	2	The Bacillus subtilis clpC operon is regulated by two stress induction pathways relying on either sigmaB or a class III stress induction mechanism acting at a sigmaA-like promoter.
sigmaA	clpC	regulated, relying on	xcomp(regulated, relying)	regulation	INO_0000157	2	The Bacillus subtilis clpC operon is regulated by two stress induction pathways relying on either sigmaB or a class III stress induction mechanism acting at a sigmaA-like promoter.
CtsR	clpC	acts, repressor	nmod:as(acts,repressor)	gene expression inhibition	INO_0000085	2	Our data demonstrate that the CtsR protein acts as a global repressor of the clpC operon, as well as other class III heat shock genes, by preventing unstressed transcription from either the sigmaB- or sigmaA-dependent promoter and might be inactivated or dissociate under inducing stress conditions.
sigmaB	clpC	preventing, transcription	dobj(preventing,transcription)	inhibition of gene transcription	INO_0000046	2	Our data demonstrate that the CtsR protein acts as a global repressor of the clpC operon, as well as other class III heat shock genes, by preventing unstressed transcription from either the sigmaB- or sigmaA-dependent promoter and might be inactivated or dissociate under inducing stress conditions.
sigmaA	clpC	preventing, transcription	dobj(preventing,transcription)	inhibition of gene transcription	INO_0000046	2	Our data demonstrate that the CtsR protein acts as a global repressor of the clpC operon, as well as other class III heat shock genes, by preventing unstressed transcription from either the sigmaB- or sigmaA-dependent promoter and might be inactivated or dissociate under inducing stress conditions.
sigmaB	yvyD	dependent, drives, expression, promoter	MORE THAN TWO KEYWORDS	positive regulation of transcription by binding to promoter	INO_0000072	4	The sigmaB-dependent promoter drives expression of yvyD under stress conditions and after glucose starvation, whereas a sigmaH-dependent promoter is responsible for yvyD transcription following amino acid limitation.
sigmaH	yvyD	dependent, drives, expression, promoter	MORE THAN TWO KEYWORDS	positive regulation of transcription by binding to promoter	INO_0000072	4	The sigmaB-dependent promoter drives expression of yvyD under stress conditions and after glucose starvation, whereas a sigmaH-dependent promoter is responsible for yvyD transcription following amino acid limitation.
sigmaB	yvyD	member of, regulons	nmod:of(member, regulons)	gene expression regulation	INO_0000044	2	This indicates that the yvyD gene product, being a member of both the sigmaB and sigmaH regulons, might negatively regulate the activity of the sigmaL regulon.
sigmaH	yvyD	member of, regulons	nmod:of(member, regulons)	gene expression regulation	INO_0000044	2	This indicates that the yvyD gene product, being a member of both the sigmaB and sigmaH regulons, might negatively regulate the activity of the sigmaL regulon.
yvyD	sigmaL	negatively regulate, activity	dobj(regulate,activity)	negative regulation of protein activity	INO_0000067	2	This indicates that the yvyD gene product, being a member of both the sigmaB and sigmaH regulons, might negatively regulate the activity of the sigmaL regulon.
sigmaB	yvyD	dependent, inducible	-1	induction	INO_0000122	2	In addition to the typical sigmaB-dependent, stress- and starvation-inducible pattern, yvyD is also induced in response to amino acid depletion.
sigma(K)	ftsY	expressed, controlled, promoter	MORE THAN TWO KEYWORDS	positive regulation of transcription by binding to promoter	INO_0000072	3	Therefore, ftsY is solely expressed during sporulation from a sigma(K)- and GerE-controlled promoter that is located immediately upstream of ftsY inside the smc gene.
GerE	ftsY	expressed, controlled, promoter	MORE THAN TWO KEYWORDS	positive regulation of transcription by binding to promoter	INO_0000072	3	Therefore, ftsY is solely expressed during sporulation from a sigma(K)- and GerE-controlled promoter that is located immediately upstream of ftsY inside the smc gene.
sigmaB	gsiB	member of, regulon	nmod:of(member, regulon)	gene expression regulation	INO_0000044	2	In that respect sigB is similar to the previously described gene gsiB which is also a member of the sigmaB regulon.
sigmaB	sigB	member of, regulon	nmod:of(member, regulon)	gene expression regulation	INO_0000044	2	In that respect sigB is similar to the previously described gene gsiB which is also a member of the sigmaB regulon.
ClpX	sigmaH	dependent, stimulation	amod(stimulation, ClpX-dependent)	positve regulation of protein activity	INO_0000104	2	The addition of ClpX to in vitro transcription reactions resulted in the stimulation of RNAP holoenzyme activity, but sigmaH-RNAP was observed to be more sensitive to ClpX-dependent stimulation than sigmaA-RNAP.
ClpX	sigmaA	dependent, stimulation	amod(stimulation, ClpX-dependent)	positve regulation of protein activity	INO_0000104	2	The addition of ClpX to in vitro transcription reactions resulted in the stimulation of RNAP holoenzyme activity, but sigmaH-RNAP was observed to be more sensitive to ClpX-dependent stimulation than sigmaA-RNAP.
ClpX	sigmaH	dependent, stimulation	amod(stimulation, ClpX-dependent)	positve regulation of protein activity	INO_0000104	2	The addition of ClpX to in vitro transcription reactions resulted in the stimulation of RNAP holoenzyme activity, but sigmaH-RNAP was observed to be more sensitive to ClpX-dependent stimulation than sigmaA-RNAP.
ClpX	sigmaA	dependent, stimulation	amod(stimulation, ClpX-dependent)	positve regulation of protein activity	INO_0000104	2	The addition of ClpX to in vitro transcription reactions resulted in the stimulation of RNAP holoenzyme activity, but sigmaH-RNAP was observed to be more sensitive to ClpX-dependent stimulation than sigmaA-RNAP.
Spo0	spo0H	governs, activity	dobj(governs,activity)	regulation of protein activity	INO_0000055	2	Although spo0H is transcriptionally regulated by the key regulatory device that controls sporulation initiation, the Spo0 phosphorelay, there is considerable evidence implicating a mechanism of post-translational control that governs the activity and concentration of sigmaH.
SpoIIAB	sigma F	inhibits	ONE WORD	inhibition	INO_0000124	1	The class includes AsiA form bacteriophage T4, which inhibits Escherichia coli sigma 70; FlgM, present in both gram-positive and gram-negative bacteria, which inhibits the flagella sigma factor sigma 28; SpoIIAB, which inhibits the sporulation-specific sigma factor, sigma F and sigma G, of Bacillus subtilis; RbsW of B. subtilis, which inhibits stress response sigma factor sigma B; and DnaK, a gen…
SpoIIAB	sigma G	inhibits	ONE WORD	inhibition	INO_0000124	1	The class includes AsiA form bacteriophage T4, which inhibits Escherichia coli sigma 70; FlgM, present in both gram-positive and gram-negative bacteria, which inhibits the flagella sigma factor sigma 28; SpoIIAB, which inhibits the sporulation-specific sigma factor, sigma F and sigma G, of Bacillus subtilis; RbsW of B. subtilis, which inhibits stress response sigma factor sigma B; and DnaK, a gen…
FlgM	sigma 28	inhibits	ONE WORD	inhibition	INO_0000124	1	The class includes AsiA form bacteriophage T4, which inhibits Escherichia coli sigma 70; FlgM, present in both gram-positive and gram-negative bacteria, which inhibits the flagella sigma factor sigma 28; SpoIIAB, which inhibits the sporulation-specific sigma factor, sigma F and sigma G, of Bacillus subtilis; RbsW of B. subtilis, which inhibits stress response sigma factor sigma B; and DnaK, a gen…
RbsW	sigma B	inhibits	ONE WORD	inhibition	INO_0000124	1	The class includes AsiA form bacteriophage T4, which inhibits Escherichia coli sigma 70; FlgM, present in both gram-positive and gram-negative bacteria, which inhibits the flagella sigma factor sigma 28; SpoIIAB, which inhibits the sporulation-specific sigma factor, sigma F and sigma G, of Bacillus subtilis; RbsW of B. subtilis, which inhibits stress response sigma factor sigma B; and DnaK, a gen…
DnaK	sigma 32	inhibits	ONE WORD	inhibition	INO_0000124	1	The class includes AsiA form bacteriophage T4, which inhibits Escherichia coli sigma 70; FlgM, present in both gram-positive and gram-negative bacteria, which inhibits the flagella sigma factor sigma 28; SpoIIAB, which inhibits the sporulation-specific sigma factor, sigma F and sigma G, of Bacillus subtilis; RbsW of B. subtilis, which inhibits stress response sigma factor sigma B; and DnaK, a gen…
sigmaE	spoIVA	localization, under the control	-1	regulation of protein location	INO_0000031	2	Finally, we show that proper localization of SpoIVA required the expression of one or more genes which, like spoIVA, are under the control of the mother cell transcription factor sigmaE.
sigmaG	sspH	recognized	ONE WORD	association	MI_0914	1	The sspH and sspL genes are recognized primarily by the forespore-specific sigma factor for RNA polymerase, sigmaG; the sspN-tlp operon is recognized equally well by sigmaG and the other forespore-specific sigma factor, sigmaF.
sigmaG	sspL	recognized	ONE WORD	association	MI_0914	1	The sspH and sspL genes are recognized primarily by the forespore-specific sigma factor for RNA polymerase, sigmaG; the sspN-tlp operon is recognized equally well by sigmaG and the other forespore-specific sigma factor, sigmaF.
sigmaG	sspN	recognized	ONE WORD	association	MI_0914	1	The sspH and sspL genes are recognized primarily by the forespore-specific sigma factor for RNA polymerase, sigmaG; the sspN-tlp operon is recognized equally well by sigmaG and the other forespore-specific sigma factor, sigmaF.
sigmaG	tlp	recognized	ONE WORD	association	MI_0914	1	The sspH and sspL genes are recognized primarily by the forespore-specific sigma factor for RNA polymerase, sigmaG; the sspN-tlp operon is recognized equally well by sigmaG and the other forespore-specific sigma factor, sigmaF.
sigmaF	sspN	recognized	ONE WORD	association	MI_0914	1	The sspH and sspL genes are recognized primarily by the forespore-specific sigma factor for RNA polymerase, sigmaG; the sspN-tlp operon is recognized equally well by sigmaG and the other forespore-specific sigma factor, sigmaF.
sigmaF	tlp	recognized	ONE WORD	association	MI_0914	1	The sspH and sspL genes are recognized primarily by the forespore-specific sigma factor for RNA polymerase, sigmaG; the sspN-tlp operon is recognized equally well by sigmaG and the other forespore-specific sigma factor, sigmaF.
sigma W	PBP4*	regulon, includes	nsubj(includes,regulon)	gene expression regulation	INO_0000044	2	The sigma W regulon includes a penicillin binding protein (PBP4*) and a co-transcribed amino acid racemase (RacX), homologues of signal peptide peptidase (YteI), flotillin (YuaG), ABC transporters (YknXYZ), non-haem bromoperoxidase (YdjP), epoxide hydrolase (YfhM) and three small peptides with structural similarities to bacteriocin precursor polypeptides.
sigma W	RacX	regulon, includes	nsubj(includes,regulon)	gene expression regulation	INO_0000044	2	The sigma W regulon includes a penicillin binding protein (PBP4*) and a co-transcribed amino acid racemase (RacX), homologues of signal peptide peptidase (YteI), flotillin (YuaG), ABC transporters (YknXYZ), non-haem bromoperoxidase (YdjP), epoxide hydrolase (YfhM) and three small peptides with structural similarities to bacteriocin precursor polypeptides.
sigma W	YteI	regulon, includes	nsubj(includes,regulon)	gene expression regulation	INO_0000044	2	The sigma W regulon includes a penicillin binding protein (PBP4*) and a co-transcribed amino acid racemase (RacX), homologues of signal peptide peptidase (YteI), flotillin (YuaG), ABC transporters (YknXYZ), non-haem bromoperoxidase (YdjP), epoxide hydrolase (YfhM) and three small peptides with structural similarities to bacteriocin precursor polypeptides.
sigma W	YuaG	regulon, includes	nsubj(includes,regulon)	gene expression regulation	INO_0000044	2	The sigma W regulon includes a penicillin binding protein (PBP4*) and a co-transcribed amino acid racemase (RacX), homologues of signal peptide peptidase (YteI), flotillin (YuaG), ABC transporters (YknXYZ), non-haem bromoperoxidase (YdjP), epoxide hydrolase (YfhM) and three small peptides with structural similarities to bacteriocin precursor polypeptides.
sigma W	YknXYZ	regulon, includes	nsubj(includes,regulon)	gene expression regulation	INO_0000044	2	The sigma W regulon includes a penicillin binding protein (PBP4*) and a co-transcribed amino acid racemase (RacX), homologues of signal peptide peptidase (YteI), flotillin (YuaG), ABC transporters (YknXYZ), non-haem bromoperoxidase (YdjP), epoxide hydrolase (YfhM) and three small peptides with structural similarities to bacteriocin precursor polypeptides.
sigma W	YdjP	regulon, includes	nsubj(includes,regulon)	gene expression regulation	INO_0000044	2	The sigma W regulon includes a penicillin binding protein (PBP4*) and a co-transcribed amino acid racemase (RacX), homologues of signal peptide peptidase (YteI), flotillin (YuaG), ABC transporters (YknXYZ), non-haem bromoperoxidase (YdjP), epoxide hydrolase (YfhM) and three small peptides with structural similarities to bacteriocin precursor polypeptides.
sigma W	YfhM	regulon, includes	nsubj(includes,regulon)	gene expression regulation	INO_0000044	2	The sigma W regulon includes a penicillin binding protein (PBP4*) and a co-transcribed amino acid racemase (RacX), homologues of signal peptide peptidase (YteI), flotillin (YuaG), ABC transporters (YknXYZ), non-haem bromoperoxidase (YdjP), epoxide hydrolase (YfhM) and three small peptides with structural similarities to bacteriocin precursor polypeptides.
The Staford Parser was used to obtain the depedency relations.
The depedency relations for two keyword interactions were examined.
